# Supplementary material for: A nurse-run, pharmacist-led outpatient penicillin allergy de-label clinic in the UK
Source: JAC Antimicrob Resist. 2026 Feb 2;8(1):dlag005. doi: 10.1093/jacamr/dlag005 (PMC12862639; doi:10.1093/jacamr/dlag005)
Supplement: dlag005_Supplementary_Data [file dlag005_supplementary_data.zip]

Archive with 8 entries (8 files):
- Case study 1 HCW copy_PMOS.docx
- Case study 1_patient brief_PMOS.docx
- Case study 2 HCW copy_PMOS.docx
- Case study 2 patient copy_PMOS.docx
- case study 3 HCW brief_PMOS.docx
- case study 3 patient brief_PMOS.docx
- Compencies part 1_v7.2_080524.pptx
- Penicillin Allergy De-Labelling in Adult Inpatients Clinical Guideline V1.2.docx
